# Supplementary material for: Gamma Irradiation and the Radiation Shielding Characteristics: For the Lead Oxide Doped the Crosslinked Polystyrene-b-Polyethyleneglycol Block Copolymers and the Polystyrene-b-Polyethyleneglycol-Boron Nitride Nanocomposites
Source: Polymers (Basel). 2021 Sep 24;13(19):3246. doi: 10.3390/polym13193246 (PMC8512662; doi:10.3390/polym13193246)
Supplement: Supplementary file 1 [file polymers-13-03246-s001.zip]

Archive with 1 entries (1 files):
- polymers-1397322-supplementary.pdf
